# Supplementary material for: Multicellular Bacteria Deploy the Type VI Secretion System to Preemptively Strike Neighboring Cells
Source: PLoS Pathog. 2013 Sep 5;9(9):e1003608. doi: 10.1371/journal.ppat.1003608 (PMC3764213; doi:10.1371/journal.ppat.1003608)
Supplement: Table S1 — The P. mirabilis T6SS is conserved with those in V. cholerae and P. aeruginosa . (XLSX) [file ppat.1003608.s015.xlsx]

## Sheet: Sheet1
Table S1. The P. mirabilis T6SS is conserved with those in V. cholerae and P. aeroginosa
P. mirabilis HI4320	V. cholerae N16961	% Identitya	P. aeruginosa PAO1 HSI-1	% Identity	P. aeruginosa PAO1 HSI-2	% Identity	P. aeruginosa PAO1 HSI-3	% Identity
PMI0749	vipA	60	PA0083	34	PA1657	51	PA2365	31
PMI0748	vipB	76	PA0084	41	PA1658	65	PA2366	40
PMI0747	VCA0109	35	-b		PA1659	35	PA2368	< 20
PMI0746	vasA	37	PA0088	25	PA1660	32	PA2369	26
PMI0745	vasB	44	PA0089	28	PA1661	33	PA2370	27
PMI0744	vasC	33	fha1	22	PA1665	23	-
PMI0743	vasD	33	PA0080	27	PA1666	20	PA2364	< 20
PMI0742	vasE	46	PA0079	38	PA1667	35	PA2363	22
PMI0741	vasF	38	PA0078	39	PA1668	31	PA2362	31
PMI0740	vasG	58	clpV1	40	PA1662	46	PA2371	42
PMI0739	vasH	33	-		PA1663	29	PA2359	< 20
PMI0738	vasI	28	-		-		-
PMI0737	vasJ	31	-		PA1656	22	PA2360	< 20
PMI0736	vasK	36	PA0077	23	PA1669	26	PA2361	23
PMI0735	vasL	26	PA0082	28	-		-
PMI0734	(vasA)	26	PA0088	34	PA1660	22	(PA2369)	21
PMI0733	hcp2	36	hcp1	21	PA1512	40	PA2367	21
a % Amino acid identity to HI4320
b no hit by BLASTp
